# Supplementary material for: Validation of two Amanita species from eastern North America: A.rhacopus sp. nov. and A.variicolor sp. nov
Source: MycoKeys. 2018 Aug 14;(38):47–57. doi: 10.3897/mycokeys.38.27041 (PMC6160832; doi:10.3897/mycokeys.38.27041)
Supplement: XML Treatment for Amanita rhacopus [file mycokeys.38.27041-treatment1.xml]

<!DOCTYPE tp:taxon-treatment
  PUBLIC "-//TaxonX//DTD Taxonomic Treatment Publishing DTD v0 20100105//EN" "tax-treatment-NSO.dtd">
<tp:taxon-treatment xmlns:tp="http://www.plazi.org/taxpub"><tp:treatment-meta><kwd-group><label>Taxon classification</label><kwd><named-content xmlns:xlink="http://www.w3.org/1999/xlink" content-type="kingdom">Fungi</named-content></kwd><kwd><named-content xmlns:xlink="http://www.w3.org/1999/xlink" content-type="order">Agaricales</named-content></kwd><kwd><named-content xmlns:xlink="http://www.w3.org/1999/xlink" content-type="family">Amanitaceae</named-content></kwd></kwd-group><mixed-citation publication-type="journal"><person-group><name><surname>Lambert</surname><given-names>Herman</given-names></name><name><surname>Fortin</surname><given-names>Guy</given-names></name><name><surname>Labbé</surname><given-names>Roland</given-names></name><name><surname>Labrecque</surname><given-names>Jacqueline</given-names></name><name><surname>Bérubé</surname><given-names>Jean A.</given-names></name><name><surname>Landry</surname><given-names>Jacques</given-names></name><name><surname>Ilyukhin</surname><given-names>Evgeny</given-names></name><name><surname>Margaritescu</surname><given-names>Simona</given-names></name><name><surname>Moncalvo</surname><given-names>Jean-Marc</given-names></name><name><surname>Lamoureux</surname><given-names>Yves</given-names></name></person-group><article-title>Validation of two <italic><tp:taxon-name><tp:taxon-name-part taxon-name-part-type="genus" reg="Amanita">Amanita</tp:taxon-name-part></tp:taxon-name></italic> species from eastern North America: <italic><tp:taxon-name><tp:taxon-name-part taxon-name-part-type="genus" reg="Amanita">A.</tp:taxon-name-part><tp:taxon-name-part taxon-name-part-type="species" reg="rhacopus">rhacopus</tp:taxon-name-part></tp:taxon-name></italic> sp. nov. and <italic><tp:taxon-name><tp:taxon-name-part taxon-name-part-type="genus" reg="Amanita">A.</tp:taxon-name-part><tp:taxon-name-part taxon-name-part-type="species" reg="variicolor">variicolor</tp:taxon-name-part></tp:taxon-name></italic> sp. nov.</article-title><source>MycoKeys</source><day>14</day><month>8</month><year>2018</year><volume>2018</volume><issue>38</issue><fpage>47</fpage><lpage>57</lpage><pub-id pub-id-type="doi">10.3897/mycokeys.38.27041</pub-id></mixed-citation></tp:treatment-meta><tp:nomenclature><tp:taxon-name>
              <tp:taxon-name-part taxon-name-part-type="genus" reg="Amanita">Amanita</tp:taxon-name-part>
              <tp:taxon-name-part taxon-name-part-type="species" reg="rhacopus">rhacopus</tp:taxon-name-part>
              <object-id xmlns:xlink="http://www.w3.org/1999/xlink" content-type="mycobank" xlink:type="simple">827343</object-id>
            </tp:taxon-name><tp:taxon-authority>Y. Lamoureux</tp:taxon-authority><tp:taxon-status xmlns:xlink="http://www.w3.org/1999/xlink" xlink:type="simple">sp. nov.</tp:taxon-status><xref ref-type="fig" rid="F1">Fig. 1</xref><tp:nomenclature-citation-list><tp:nomenclature-citation><tp:taxon-name>
                  <tp:taxon-name-part taxon-name-part-type="genus" reg="Amanita">A.</tp:taxon-name-part>
                  <tp:taxon-name-part taxon-name-part-type="species" reg="inaurata">inaurata</tp:taxon-name-part>
                </tp:taxon-name><comment>ss. Pomerl. p. p.; <tp:taxon-name><tp:taxon-name-part taxon-name-part-type="genus" reg="Agaricus">A.</tp:taxon-name-part><tp:taxon-name-part taxon-name-part-type="species" reg="ceciliae">ceciliae</tp:taxon-name-part></tp:taxon-name> ss. auct. amer. p. p.</comment></tp:nomenclature-citation><tp:nomenclature-citation><tp:taxon-name>
                  <tp:taxon-name-part taxon-name-part-type="genus" reg="Amanita"/>
                  <tp:taxon-name-part taxon-name-part-type="species" reg="rhacopus"/>
                </tp:taxon-name><comment>non <tp:taxon-name><tp:taxon-name-part taxon-name-part-type="genus" reg="Amanita">Amanita</tp:taxon-name-part><tp:taxon-name-part taxon-name-part-type="species" reg="inaurata">inaurata</tp:taxon-name-part></tp:taxon-name> Secr. ex Gillet, Hyménomycètes (Alençon): 41 (1874) [1878] </comment></tp:nomenclature-citation><tp:nomenclature-citation><tp:taxon-name>
                  <tp:taxon-name-part taxon-name-part-type="genus" reg="Amanita"/>
                  <tp:taxon-name-part taxon-name-part-type="species" reg="rhacopus"/>
                </tp:taxon-name><comment>non <tp:taxon-name><tp:taxon-name-part taxon-name-part-type="genus" reg="Agaricus">Agaricus</tp:taxon-name-part><tp:taxon-name-part taxon-name-part-type="species" reg="ceciliae">ceciliae</tp:taxon-name-part></tp:taxon-name> Berk. &amp; Broome, Ann. Mag. nat. Hist., Ser. 2 13: 396 (1854) </comment></tp:nomenclature-citation></tp:nomenclature-citation-list></tp:nomenclature><tp:treatment-sec sec-type="diagnosis" id="SECID0E5CAE"><title>Diagnosis.</title><p><italic><tp:taxon-name><tp:taxon-name-part taxon-name-part-type="genus" reg="Amanita">Amanita</tp:taxon-name-part><tp:taxon-name-part taxon-name-part-type="species" reg="rhacopus">rhacopus</tp:taxon-name-part></tp:taxon-name></italic> differs from other species of <tp:taxon-name><tp:taxon-name-part taxon-name-part-type="genus" reg="Amanita">Amanita</tp:taxon-name-part><tp:taxon-name-part taxon-name-part-type="infraspecific-rank">section</tp:taxon-name-part><tp:taxon-name-part taxon-name-part-type="section" reg="Vaginatae">Vaginatae</tp:taxon-name-part></tp:taxon-name> by its brown to dark grey-brown pileus, stipe white at times covered with grey chevrons, universal veil grey leaving small to large flakes on pileus and annulus-like remnants at the stipe base, found in stands of conifers (<italic><tp:taxon-name><tp:taxon-name-part taxon-name-part-type="genus" reg="Abies">Abies</tp:taxon-name-part></tp:taxon-name></italic>, <italic><tp:taxon-name><tp:taxon-name-part taxon-name-part-type="genus" reg="Picea">Picea</tp:taxon-name-part></tp:taxon-name></italic>, <italic><tp:taxon-name><tp:taxon-name-part taxon-name-part-type="genus" reg="Pinus">Pinus</tp:taxon-name-part></tp:taxon-name></italic>, <italic><tp:taxon-name><tp:taxon-name-part taxon-name-part-type="genus" reg="Tsuga">Tsuga</tp:taxon-name-part></tp:taxon-name></italic>) mixed with <italic><tp:taxon-name><tp:taxon-name-part taxon-name-part-type="genus" reg="Betula">Betula</tp:taxon-name-part></tp:taxon-name></italic>.</p></tp:treatment-sec><tp:treatment-sec sec-type="Holotype" id="SECID0E6EAE"><title>Holotype.</title><p>CANADA, Québec: Mont Orford, in mountain, close to a stand of <italic><tp:taxon-name><tp:taxon-name-part taxon-name-part-type="genus" reg="Betula">Betula</tp:taxon-name-part><tp:taxon-name-part taxon-name-part-type="species" reg="papyrifera">papyrifera</tp:taxon-name-part></tp:taxon-name></italic> in a <italic><tp:taxon-name><tp:taxon-name-part taxon-name-part-type="genus" reg="Abies">Abies</tp:taxon-name-part><tp:taxon-name-part taxon-name-part-type="species" reg="balsamea">balsamea</tp:taxon-name-part></tp:taxon-name></italic> and <italic><tp:taxon-name><tp:taxon-name-part taxon-name-part-type="genus" reg="Tsuga">Tsuga</tp:taxon-name-part><tp:taxon-name-part taxon-name-part-type="species" reg="canadensis">canadensis</tp:taxon-name-part></tp:taxon-name></italic> forest, 45°18'43" North, 72°14'24" West, 11 July 1994, CMMF002171, ITS Genbank accession number <ext-link xmlns:xlink="http://www.w3.org/1999/xlink" ext-link-type="gen" xlink:href="MG734660" xlink:type="simple">MG734660</ext-link>.</p><p><bold>Description.</bold> Pileus 40-80 mm wide, ovoid to rounded conic slightly umbonate to applanate, smooth, brown to greyish-brown, with time darker in the centre and over inner ends of marginal striations, often with grey velar flakes, margin striated. Lamellae free, crowded, greyish near the pileus margin or completely greyish with age, lamellulae numerous, truncated, of very diverse lengths, unevenly distributed, edges finely powdered, white to whitish. Stipe 70–120 × 7–13 mm, cylindrical (not bulbous), flocculose and white first, then smooth to appressed fibrillose, whitish to greyish, at times with chevron-forming greyish fibrils, without annulus, with grey annulus-like remnants at the base. Universal veil friable, grey, leaving flakes on the pileus and annulus-like remnants at the stipe base. Partial veil absent. Context whitish, unchanging when cut or bruised, odour and taste not distinctive.</p><p>Basidiospores [474/11/10] (8.4) 9.5–11.7 (14.5) × (7.9) 9.0–11.1 (13.7) µm, Q= 1.0–1.1(1.2), Qm=1.05, globose to subglobose, smooth, monoguttulate, hyaline, inamyloid and cyanophilous. Basidia (50) 60–75 × 14–16 (18) µm, clavate, usually 4-spored with 4–6 μm long sterigmata, occasionally 2-spored with 5–10 µm long sterigmata, clampless. Subhymenium composed of irregular globose to subglobose 9–18 × 6–9 µm cells. Lamellar trama bilateral consisting of cylindro-clavate, clavate, fusiform to subfusiform, abundantly inflated cells 40–65 × 7–18 µm, mixed with thin-walled, hyaline, 3–6 μm wide filamentous hyphae and of rare 3–6 µm wide, sinuous vascular hyphae. Volva remnants composed of short 3–7 µm wide filamentous ramified hyphae, numerous 25–50 µm wide terminal globose cells (few subglobose), rare to absent vascular hyphae. Pileipellis composed of 4–12 µm wide interwoven gelatinised brown filamentous hyphae mixed with an equal amount of 45–100 × 8–22 µm inflated cylindrical cells, often in chains and some 4–7.5 µm wide vascular hyphae. Pileus context composed of 4–12 µm wide filamentous sometimes partially inflated hyphae and 70–170 × 15–30 µm cylindrical to clavate inflated cells, often in chains with cells of the same diam. and some 4–8.5 µm wide vascular hyphae, ramified and distributed in all parts of the context. Stipitipellis composed of 40–180 (270) × (16) 20–30 (35) µm clavate terminal cells with grey pigment encrusted wall, originating from undifferentiated 4–6 µm wide hyphae. Stipe context composed mainly of 120–360 × 20–50 µm cylindrical cells in chains with ramified 3–5 µm wide filamentous hyphae and 4–7 µm (apex) and 5–23 µm (centre) wide vascular hyphae. Clamps absent.</p><fig id="F1" position="float" orientation="portrait"><label>Figure 1.</label><caption><p><italic><tp:taxon-name><tp:taxon-name-part taxon-name-part-type="genus" reg="Amanita">Amanita</tp:taxon-name-part><tp:taxon-name-part taxon-name-part-type="species" reg="rhacopus">rhacopus</tp:taxon-name-part></tp:taxon-name></italic>. <bold>a–c</bold> Basidiomes <bold>a</bold> CMMF002171(holotype), photograph by Yves Lamoureux <bold>b</bold> CMMF009640, photograph by Jacqueline Labrecque <bold>c</bold> HL016, photograph by Herman Lambert <bold>d–h</bold> Drawings of typical microscopic structures by Guy Fortin <bold>d</bold> Basidiospores <bold>e</bold> Basidia <bold>f</bold> Acrophysalides <bold>g</bold> Universal veil. h. Caulocystides. Scale bar: 3 cm (<bold>a, b</bold>), 10 µm (<bold>d, e</bold>), 20 µm (<bold>f–h</bold>).</p></caption><graphic xmlns:xlink="http://www.w3.org/1999/xlink" xlink:href="mycokeys-38-047-g001.jpg" position="float" orientation="portrait" xlink:type="simple" id="oo_223359.jpg"/></fig></tp:treatment-sec><tp:treatment-sec sec-type="ecology" id="SECID0E2HAE"><title>Ecology and distribution.</title><p>Solitary or scattered in stands of conifers (<italic><tp:taxon-name><tp:taxon-name-part taxon-name-part-type="genus" reg="Abies">Abies</tp:taxon-name-part></tp:taxon-name></italic>, <italic><tp:taxon-name><tp:taxon-name-part taxon-name-part-type="genus" reg="Picea">Picea</tp:taxon-name-part></tp:taxon-name></italic>, <italic><tp:taxon-name><tp:taxon-name-part taxon-name-part-type="genus" reg="Pinus">Pinus</tp:taxon-name-part></tp:taxon-name></italic>) mixed with <italic><tp:taxon-name><tp:taxon-name-part taxon-name-part-type="genus" reg="Betula">Betula</tp:taxon-name-part></tp:taxon-name></italic>, on mesic to sub-mesic soil, never seen in plantations, from July to September in Québec and, according to sequences in Genbank, in all eastern North America down to Tennessee and Texas.</p></tp:treatment-sec><tp:treatment-sec sec-type="etymology" id="SECID0E4IAE"><title>Etymology.</title><p>The epithet <italic><tp:taxon-name><tp:taxon-name-part taxon-name-part-type="genus" reg="Amanita"/><tp:taxon-name-part taxon-name-part-type="species" reg="rhacopus">rhacopus</tp:taxon-name-part></tp:taxon-name></italic> refers to the Greek ῤάκος, meaning piece of cloth and πούς, meaning foot.</p></tp:treatment-sec><tp:treatment-sec sec-type="material" id="SECID0ENJAE"><title>Specimens examined.</title><p>Canada, Québec: Québec, Boisé de l’aéroport, R. Labbé (<ext-link xmlns:xlink="http://www.w3.org/1999/xlink" ext-link-type="gen" xlink:href="RLA30465" xlink:type="simple">RLA30465</ext-link>), 4 August 2007. Québec, Base de plein air La Découverte, H. Lambert (HL0787), 10 July 2010. Sainte-Catherine-de-la-Jacques-Cartier, Station touristique Duchesnay (sentier 51), H. Lambert (HL002), 7 July 2012. Lac-Beauport, H.Lambert (HL016), 12 July 2008. Québec, Château-Bigot, H. Lambert (HL049), 21 September 2014 (Genbank accession number <ext-link xmlns:xlink="http://www.w3.org/1999/xlink" ext-link-type="gen" xlink:href="MG734661" xlink:type="simple">MG734661</ext-link>). Québec, Base de plein air La Découverte, H. Lambert (HL022), 7 July 2013. Lac-Beauport, Lac Neigette nord, J. Labrecque (CMMF009600), 24 July 2007. Lac-Beauport, Chemin de la Chapelle, J. Labrecque (CMMF008929), 11 August 2006. Québec, Boisé de l’aéroport, R. Labbé (<ext-link xmlns:xlink="http://www.w3.org/1999/xlink" ext-link-type="gen" xlink:href="RLA30063" xlink:type="simple">RLA30063</ext-link>), 15 July 2006. Lac-Beauport, Chemin de la Chapelle, J. Labrecque (CMMF009640), 29 July 2007 (Genbank accession number <ext-link xmlns:xlink="http://www.w3.org/1999/xlink" ext-link-type="gen" xlink:href="MG734662" xlink:type="simple">MG734662</ext-link>). Saint-Raymond, lac Sept-Iles, R. Lebeuf (HRL1876), 27 September 2014 (Genbank accession number <ext-link xmlns:xlink="http://www.w3.org/1999/xlink" ext-link-type="gen" xlink:href="MG734658" xlink:type="simple">MG734658</ext-link>). Québec, Château-Bigot, H. Lambert (HL048), 21 September 2014 (Genbank accession number <ext-link xmlns:xlink="http://www.w3.org/1999/xlink" ext-link-type="gen" xlink:href="MG734663" xlink:type="simple">MG734663</ext-link>). Grondines, Highway 40, Renée Lebeuf (HRL0804), 19 August 2011 (Genbank accession number <ext-link xmlns:xlink="http://www.w3.org/1999/xlink" ext-link-type="gen" xlink:href="MG734664" xlink:type="simple">MG734664</ext-link>). Ontario: Algonquin Provincial Park, M. Didukh and B. Dentinger (TRTC156853), 29 September 2007 (Genbank accession number <ext-link xmlns:xlink="http://www.w3.org/1999/xlink" ext-link-type="gen" xlink:href="MG734659" xlink:type="simple">MG734659</ext-link>).</p></tp:treatment-sec></tp:taxon-treatment>
